# Supplementary material for: Study of Factors Influencing the Oral Bioaccessibility of Commonly Used and Detected Pesticides in Bananas and Mangoes Based on in vitro Methods
Source: Foods. 2024 Jun 26;13(13):2019. doi: 10.3390/foods13132019 (PMC11241204; doi:10.3390/foods13132019)
Supplement: Supplementary file 1 [file foods-13-02019-s001.zip]

Archive with 1 entries (1 files):
- foods-3072424-supplementary.pdf
